# Supplementary material for: Loss of Atp8a2 drives neurodegeneration through the dysregulation of spatiotemporal phosphatidylserine externalization in mature neurons
Source: Cell Death Dis. 2026 Jul 22;17(1):652. doi: 10.1038/s41419-026-09097-y (PMC13392023; doi:10.1038/s41419-026-09097-y)
Supplement: Supplementary file 3 — Original data_Source Data [file 41419_2026_9097_MOESM3_ESM.xlsx]

## Sheet: Read me
	This file includes the source data used in Figures of the paper entitled 'Loss of Atp8a2 drives neurodegeneration through the dysregulation of spatiotemporal phosphatidylserine externalization in mature neurons' by Schneider et al.
	Each tab refers to an individual figure panel.

## Sheet: Fig. 1C
Automated time-lapse imaging of pSIVA signal over time in cultured hippocampal neurons treated as indicated. Values are normalized to untreated control.
	time (h)	Control			NMDA			BIC					Two-way ANOVA with repeated measures followed by Dunnett’s post hoc test		Adjusted P Value
	0	1	1	1	1.03613	1.94972	0.911448	0.894633	1.18803	0.85093
	1	1	1	1	1.34818	2.32868	4.00995	0.751168	1.19576	0.826929			Row 1
	2	1	1	1	1.56321	2.67624	5.55504	0.701656	1.20895	0.827871			NMDA vs. negative control		0.9289
	3	1	1	1	1.70335	2.85234	5.91481	0.66376	1.15632	0.836414			BIC vs. negative control		0.9996
	4	1	1	1	1.78587	2.8064	5.88406	0.619687	1.16371	0.842943
	5	1	1	1	1.8499	3.00841	5.93124	0.594427	1.17123	0.844025			Row 2
	6	1	1	1	1.86098	3.22158	6.01377	0.566944	1.16143	0.83763			NMDA vs. negative control		0.1783
	7	1	1	1	1.90107	3.21753	6.2742	0.528043	1.15821	0.853062			BIC vs. negative control		0.9953
	8	1	1	1	1.89905	3.19479	6.44033	0.483665	1.1703	0.868328
													Row 3
													NMDA vs. negative control		0.036
													BIC vs. negative control		0.9937
													Row 4
													NMDA vs. negative control		0.0199
													BIC vs. negative control		0.9891
													Row 5
													NMDA vs. negative control		0.0198
													BIC vs. negative control		0.9872
													Row 6
													NMDA vs. negative control		0.0148
													BIC vs. negative control		0.986
													Row 7
													NMDA vs. negative control		0.0111
													BIC vs. negative control		0.9828
													Row 8
													NMDA vs. negative control		0.0083
													BIC vs. negative control		0.9806
													Row 9
													NMDA vs. negative control		0.0073
													BIC vs. negative control		0.9792

## Sheet: Fig. 1D
Integrated pSIVA signal of automated time-lapse imaging of cultured hippocampal neurons treated as indicated. Values are normalized to untreated control.
	Control	NMDA	Bic			One-way ANOVA followed by Dunnett´s post hoc test		Adjusted P Value
	1	1.7387	0.791171
	1	2.90787	0.925983			Control vs. NMDA		0.0055
	1	2.84919	0.977941			Control vs. Bic		0.9274

## Sheet: Fig. 1E
Mass spectrometry analyses of phospholipid levels in cultured mouse hippocampal neurons with NMDA treatment, normalized to untreated controls
		PC	PE	PS	PG	PI			One sample t-test	P Value
	NMDA 1 / control 1	1.1044	0.977316	0.959241	0.910898	0.654171
	NMDA 2 / control 2	0.908333	0.799284	0.89904	0.763824	0.785564			PC	0.65
	NMDA 3 / control 3	1.08649	1.02169	0.944007	0.69936	0.680126			PE	0.4268
									PS	0.0676
									PG	0.0794
									PI	0.0182

## Sheet: Fig.1K
Live imaging analysis of pSIVA signal in the total area of proximal dendrites of cultured hippocampal neurons and treated as indicated. Normalized to baseline.
	baseline	NMDA			One sample t-test	P Value
	1	0.857203
	1	0.91022			NMDA	0.0159
	1	1.4228
	1	1.12601
	1	1.34367
	1	1.57863
	1	1.03052
	1	1.1485
	1	1.23761
	1	1.15304
	1	1.13872
	1	0.983759
	1	1.01527
	1	1.02862
	1	0.839305
	1	1.10172
	1	1.16328
	1	1.07411

## Sheet: Fig. 1L
Live imaging analysis of pSIVA signal in the hotspot area of proximal dendrites of cultured hippocampal neurons and treated as indicated. Normalized to baseline.
	baseline	NMDA			One sample t-test	P Value
	1	0.8432
	1	0.923206			NMDA	0.0013
	1	1.6683
	1	1.18988
	1	1.5182
	1	3.25506
	1	1.05702
	1	1.16412
	1	2.92129
	1	1.76613
	1	1.35054
	1	1.01206
	1	1.39807
	1	1.44279
	1	2.93155
	1	1.37276
	1	1.67022
	1	2.31771

## Sheet: Fig. 1M
Probability that identified pSIVA signal hotspots in proximal dendrites of cultured hippocampal neurons are localized at dendritic branching points / spines relative to untreated baseline.
	baseline	NMDA		Probability determined by mixed logistic regression model
	85.6657	89.9312

## Sheet: Fig. 1N
Fraction of pSIVA hotspots localized in proximal dendrites at dendritic branching points / spines in cultured hippocampal neurons over total number of hotspots.
	baseline	NMDA			two-tailed paired t-test	P Value
	0.857143	0.941176
	0.857143	0.846154			NMDA	0.0244
	0.818182	0.769231
	0.777778	0.952381
	0.857143	0.944444
	1	1
	0.818182	0.9
	0.909091	0.952381
	0.75	0.692308
	0.666667	0.777778
	0.875	0.842105
	0.65	0.666667
	0.944444	0.954545
	0.869565	0.923077
	1	1
	0.923077	0.933333
	0.923077	1
	0.8125	0.842105

## Sheet: Fig. 1O
pSIVA hotspots density in proximal dendrites of cultured hippocampal neurons and treated as indicated.
	baseline	NMDA			two-tailed paired t-test	P Value
	0.122523	0.157445
	0.20893	0.270916			NMDA	0.6806
	0.156831	0.112022
	0.216492	0.168383
	0.199707	0.166795
	0.260005	0.210719
	0.191857	0.179525
	0.130706	0.151575
	0.192897	0.224737
	0.181716	0.233635
	0.255193	0.287924
	0.280468	0.254971
	0.268578	0.244356
	0.184252	0.197699
	0.231099	0.231099
	0.1826	0.217035
	0.25912	0.233742
	0.217223	0.263573

## Sheet: Fig. 2A
QRT-PCR analysis of mRNA expression of Atp8a1 and Atp8a2 in cultured mouse hippocampal neurons with or without NMDA treatment for 1, 2 or 4 h. Expression levels were normalized to Gusb and control.
	Atp8a1					Atp8a2							One-way ANOVA followed by Dunnett´s post hoc test						Adjusted P Value
	Ctrl	1h	2h	4h		Ctrl	1h	2h	4h
	1	1.05	0.913	0.717		1	0.94	0.901	0.759			Atp8a1	Ctrl vs. 1h						0.9662
	1	1.126	0.799	0.681		1	0.966	0.898	0.766				Ctrl vs. 2h						0.0658
	1	1.137	0.819	0.596		1	0.88	0.831	0.634				Ctrl vs. 4h						<0,0001
	1	0.858	0.924	0.541		1	0.843	0.762	0.581
	1	0.921	0.936	0.676		1	0.85	0.978	0.699			Atp8a2	Ctrl vs. 1h						0.0491
													Ctrl vs. 2h						0.0165
													Ctrl vs. 4h						<0,0001

[truncated: 55 more sheets: Fig. 2C, Fig. 2D, Fig. 2F, Fig. 2G, Fig. 2H, Fig. 2I, Fig. 3B, Fig. 3C, Fig. 3D, Fig. 3E, Fig. 3F, Fig. 3G, Fig. 3H, Fig. 3I, Fig. 3J, Fig. 4E, Fig. 4F, Fig. 4G, Fig. 4H, Fig.4J …]
